# Supplementary material for: Characterization of Anticancer Effects of the Analogs of DJ4, a Novel Selective Inhibitor of ROCK and MRCK Kinases
Source: Pharmaceuticals (Basel). 2023 Jul 26;16(8):1060. doi: 10.3390/ph16081060 (PMC10458458; doi:10.3390/ph16081060)
Supplement: Supplementary file 1 [file pharmaceuticals-16-01060-s001.zip]

Archive with 1 entries (1 files):
- pharmaceuticals-2481275-supplementary.pdf
